# Supplementary material for: Protective Effects of Extracts from Green Leaves and Rhizomes of Posidonia oceanica (L.) Delile on an In Vitro Model of the Human Blood–Brain Barrier
Source: Biology (Basel). 2025 Jun 14;14(6):699. doi: 10.3390/biology14060699 (PMC12189290; doi:10.3390/biology14060699)
Supplement: Supplementary file 1 [file biology-14-00699-s001.zip]

Archive with 1 entries (1 files):
- biology-3676096-supplementary.pdf
